# Supplementary material for: Virtual library docking for cannabinoid-1 receptor agonists with reduced side effects
Source: Nat Commun. 2025 Mar 6;16:2237. doi: 10.1038/s41467-025-57136-7 (PMC11882969; doi:10.1038/s41467-025-57136-7)
Supplement: Supplementary file 6 — Source Data [file 41467_2025_57136_MOESM6_ESM.zip]

Archive with 6 entries (5 files):
- SourceData/
- __MACOSX/._SourceData
- SourceData/SourceData.xlsx
- __MACOSX/SourceData/._SourceData.xlsx
- SourceData/SourceData_SI.xlsx
- __MACOSX/SourceData/._SourceData_SI.xlsx
