# Supplementary material for: Virtual library docking for cannabinoid-1 receptor agonists with reduced side effects
Source: Nat Commun. 2025 Mar 6;16:2237. doi: 10.1038/s41467-025-57136-7 (PMC11882969; doi:10.1038/s41467-025-57136-7)
Supplement: Supplementary file 6 — Source Data [file 41467_2025_57136_MOESM6_ESM.zip › SourceData/SourceData.xlsx]

## Sheet: Figure1c
	AM2389	UCSF51486	UCSF87800	UCSF60450	UCSF37019	UCSF17902	UCSF37337	UCSF41038	UCSF37218	UCSF62443	UCSF74872	UCSF8441	UCSF13596	UCSF9217	UCSF70889	UCSF85562	UCSF18525	UCSF59552	UCSF56513	UCSF26701	UCSF11070	UCSF41949	UCSF97878	UCSF74836	UCSF27005	UCSF75729	UCSF47700	UCSF22875	UCSF50746	UCSF25719	UCSF55901	UCSF46675	UCSF96198	UCSF97662	UCSF34765	UCSF91451	UCSF65703	UCSF74717	UCSF23397	UCSF51	UCSF34734	UCSF14861	UCSF35971	UCSF83628	UCSF67565	UCSF49667	UCSF66978
rep1_displacement	99.9	90.6	81.9	80.6	67.1	57	60.4	56.9	43.4	53.4	51.6	51.8	46.1	49.7	47.8	45.9	39.7	36.6	17.6	39	33.8	30	62.5	34.5	31.7	32.1	29.5	25.7	27.8	30.1	24.5	22.6	19.2	20.6	25	15.6	11.4	25.4	23	20.4	21.6	15	9.7	14	8	10.3	10
rep2_displacement	99.9		79.7	81.2	70.3	57.3	55.9	51.4	33	54.3	49.2	42.6	49	46.4	46.3	44.2	46.2	38.4	25.1	34.5	28.7	36.7	14.5	34.8	30.7	28	33.4	29.1	26.8	24.6	26.2		20.5	19.4	13.3	20.4	18.4	11.4	15.9	19.7	10.3	15.3	11.6	14.4		4.1	-21.7
rep3_displacement	99.8		81.1	79	69.9	57	54.6	52.5	80.2	45.5	48	49.3		44.1	45.8	44.5	38.2	39.1	67.5	32.6	39.6	34.6	23.7	30.5	34.2	28.8	18.9	26.3	26.1	20.2	20.1		16.4	15.5	16.8		22.4	14.8	12.4	7.9	14.4	15	20	10.1	8	-1.6	-3.3

## Sheet: Figure1e
	CP-55,940
2272.73	155	146	158
439.883	171	165	129
85.1386	232	214	245
16.4784	638	558	601
3.18937	1369	1294	1350
0.617298	2048	1928	1842
0.119477	2043	1810	1902
0.0231246	2066	2097	1963
	'7019
227273	308	351	386
43988.3	405	402	430
8513.86	983	1054	1165
1647.84	1655	1537	1787
318.937	1816	1887	3552*
61.7298	2106	2052	1958
11.9477	1965	1891	2058
2.31246	2099	5378*	2125
	'7800
44000	342	352	350
10153.8	739	703	756
2343.2	1454	1397	1420
540.737	1796	1668	1964
124.786	1692	1828	2903*
28.7967	1998	1917	2068
6.64538	1970	1983	2037
1.53355	1981	2190	2091
	'0450
44000	790	2468*	634
10153.8	710	778	809
2343.2	4524*	1475	1552
540.737	2143	2093	2076
124.786	1945	1920	2192
28.7967	2225	2070	2128
6.64538	2106	5474*	1954
1.53355	2374	2212	2086
	'51486
227273	254	672*	224
43988.3	271	280	272
8513.86	3485*	492	539
1647.84	964	1178	1081
318.937	1541	1500	1668
61.7298	1773	1768	1690
11.9477	1830	4777*	1714
2.31246	1887	1881	1786

## Sheet: Figure2e
[drug]	'51486			'7019			'7800			'0450			CP-55,940
-3.643	5.35308	8.4728	6.11925	14.0395	10.3537	12.7126	10.4237	31.3638	29.0535	3.77574	13.0342	10.5924
-4.35655	7.36522	2.19665	0.348675	11.9492	13.8721	12.5783	33.4463	9.66876	4.93719	-5.18688	0.480769	-3.24632
-4.64345
-4.99337
-5.07	21.0991	15.6904	16.8933	46.5819	49.8809	53.387	28.6441	35.1835	32.9974	1.22044	4.98575	-3.56426
-5.35666
-5.63019
-5.643													6.6586	1.80227	-0.10923
-5.783	52.9233	50.4184	37.5523	89.8305	82.4446	90.6893	65.4237	64.1301	55.9597	44.8894	48.8782	38.7216
-6.06987
-6.26701
-6.357													4.43906	1.44181	0
-6.496	81.1314	84.728	72.9079	105.085	92.9907	91.4056	99.1808	92.7484	90.0088	82.7231	84.8647	75.4685
-6.643
-6.78308
-6.90384
-7.07													1.33172	6.48816	4.11433
-7.21	91.0402	102.441	95.6067	98.1356	103.28	99.3733	109.096	99.3733	111.043	103.471	87.6068	85.0402
-7.357
-7.49629
-7.54066
-7.783													15.0121	28.1153	24.249
-7.923	92.6538	100.244	104.603	89.0395	99.5785	100.597	105.847	88.1826	105.215	98.6842	84.2236	81.6265
-8.07
-8.17748
-8.2095
-8.496													52.0581	79.9863	64.5913
-8.636	97.1716		91.2657	97.4011	107.312	98.9257	93.4322	101.298	96.7572	102.059	98.0413	100.669
-8.783
-8.8143
-8.92272
-9.21													82.9298	77.3429	97.4513
-9.496
-9.63593
-9.923													99.0315	88.208	96.3044
-10.21
-10.636													105.085	90.9028	103.058
-10.923
-11.636
-11.923
-13.636

## Sheet: Figure2f
log[Compound, M]	1350					log[Compound, M]	'51486				log[Compound, M]	CP-55940											log[Compound, M]	'60154					log[Compound, M]	'4936
-5	-4.85802	11.635	22.5761	22.3192	16.0513	-5	37.2808	60.3783	74.6524	61.1478	-5	-1.19032	4.59337	15.5291	8.65982	9.52596	11.8629	10.2795	17.8905	8.45266	3.47143	7.98735	-5	5.45497	47.6767	42.0056	42.3397		-5	23.9901	17.3183	31.2071
-6	0.0295702	13.0032	24.8348	23.4809	19.7873	-6	72.8445	99.0012	98.4034	88.8547	-6	-0.476252	11.2707	23.3673	15.4915	16.9782	23.4012	12.2643	23.2378	20.6167	11.1778	14.9001	-6	18.5649	64.1261	62.9313	54.4312		-6	35.8451	34.6268	48.1963
-7	-1.17644	11.2775	31.1162	23.9321	21.5823	-7	91.7167	95.78	96.566	93.8057	-7	4.23055	13.3375	33.0972	17.5916	21.4818	27.999	16.5156	27.0924	19.0503	13.8929	16.747	-7	60.7575	85.7016	74.1727	91.7418		-7	34.8754	40.2051	42.4315
-8	4.02308	6.47833	36.7172	38.802	36.5532	-8	84.747	110.313	100.436	85.2922	-8	22.9009	32.0308	48.7835	50.3541	49.0017	55.4952	39.7723	55.0768	41.693	31.3419	37.7579	-8	71.1204	91.8821	99.3075	104.869		-8	49.8775	50.0992	49.4868
-9	33.486	46.5508	80.4827	77.993	76.9862	-9	94.89	101.982	109.312	104.899	-9	82.8304	83.4734	105.16	86.8299	87.8746	89.8786	86.1448	86.7559	82.4686	86.0927	80.7324	-9	80.377	105.423	95.8256	102.017		-9	89.3609	84.5102	106.905
-10	57.5574	85.1374	96.2204	101.985	96.4953	-10	97.9859	99.2252	102.121	98.9432	-10	96.2492	95.1764	98.8893	89.1046	98.3218	92.2065	97.7015	92.9797	87.9736	98.374	101.739	-10	87.3077	96.5214	96.3615	92.9435		-10	90.3788	99.666	104.111
-11	67.5707	85.3574	95.6722	97.0187	98.6477	-11	79.1039	104.119	97.9362	94.0694	-11	105.313	97.0616	99.6088	95.6795	93.235	99.5486	99.3076	102.511	90.8761	101.955	102.836	-11	91.1852	100.567	97.003	102.336		-11	85.7953	85.5262	99.9371
-12	65.6738	93.8429	115.239	106.805	95.2537	-12	92.8829	101.899	97.9047	99.9579	-12	94.7013	98.9243	96.7443	101.311	98.4751	99.0308	102.916	96.1496	108.139	94.6053	108.665	-12	91.9633	106.344	93.1819	97.7717		-12	103.02	108.188	110.316

## Sheet: Figure4a
	1350						CP-55,940
Dose (mg/kg)	Vehicle	0.05	0.1	0.2	0.5	Baseline	Vehicle	0.05	0.1	0.2	0.5	Baseline
	75.1102		155.51		229.386	88.5689	151.984		129.944	129.063	256.186	88.5689
	112.842		183.368		270.644	90.5084	97.5022		122.186	142.815	177.197	90.5084
	111.255		185.307		271.701	111.549	102.439		73.876	127.828	226.388	111.549
	102.439		158.155		225.86	94.3873	115.486		86.0417	151.631	139.641	94.3873
	90.4496		125.713		268.175	94.0347	107.023		166.97	178.607	235.204	94.0347
		127.123		238.025		109.492		140.347				109.492
		119.013		215.281		92.0364		52.8945				92.0364
		100.323		170.849		93.447		133.118				93.447
		160.799		208.757		107.258		93.9759				107.258
		150.926		269.409		118.719		86.0417				118.719

## Sheet: Figure4b
	1350						Cp-55,940					4936
Dose (mg/kg)	Vehicle	0.05	0.1	0.2	0.5		Baseline	0.05	0.1	0.2	0.5	Vehicle	0.05	0.1	0.2	0.5
		84.7	127.2	191.789			118.7			98.1	256.6	138.263	102.582	147.887	94.8357	134.742
		79	80.8	117.988			99.1			121.1	226.6	108.685	109.155	257.981	253.991	404.695
		84.5	109.9	110.937			96			123.4	210.5	106.573	97.1831	154.695	380.986	140.141
		85.4	151.2	200.407			88.5			122.6	222.4	113.38	135.446	178.169	174.648	141.549
		86.2	138.2	123.942			97.7			97.5	213.7	100.235	112.911	197.418	215.493	236.62
		81.8	159.1		217.8		97.9					98.5915		155.869	126.291	416.667
		62.7	100.2		244.124		80					102.113		324.648	174.413	308.685
		108.4	152.6		212.316		106.2					116.197		182.16	176.291	139.202
		141.6	103.1		122.062		113.8					132.16		233.803	188.028	403.052
		81.1	113.3		249.608		102.1					136.15		158.685	167.84	315.493
	86.7
	69.5
	82.1
	63.3
	75.9
	71.7
	67
	84.9
	97.7
	92.3

## Sheet: Figure5a
Baseline	CFA (naiive)	Vehicle	1350 0.2 mg/kg
148.155	102.737	72.9869
137.644	19.8334	69.4169
110.67	93.217	96.5887
79.9286	28.3618	67.8302
99.167	22.2134	35.5018
138.239	51.9635	44.0704	178.501
38.6751	43.2368	31.8286	119
130.107	55.7319	80.7957	134.669
79.1353	78.9369	34.277	178.501
38.2785	49.3852	57.8424	55.3352
103.29	41.7751		183.627
111.502	24.4836		183.627
79.9796	86.6106		183.627
159.398	23.4124		40.7039
97.9342	42.6932		122.724
105.483	72.8386
83.1931	71.6144
103.188	72.0224
77.4802	34.481
78.5514	45.4986

## Sheet: Figure5b
	1350				CP-55,940				4936
Dose (mg/kg)	Vehicle	0.05	0.1	0.2	Vehicle	0.1	0.2	0.5	Vehicle	0.05	0.1	0.2
	103	48	38	26	122		36		144			92
	72	66	48	26	128		40		91			82
	140	108	28	54	154		48		84			36
	115	56	64	32	130		36		110			30
	125	46	18	26	132		76		80			65

## Sheet: Figure5c
Time (min)	Vehicle					1350 0.2 mg/kg
0	0	0	0	0	0	0	0	0	0	0
5	146.4	204.3	199.3	211.8	216.2	64.7	87.7	92.8	88.1	47.9
10	34.5	155.3	40	147.9	40.6	0	0	6.3	0	0
15	30.3	61	23.5	61.4	47.4	1.5	0	2.3	0	0
20	0	162.1	30.2	135.4	124.4	0	0	3.6	0	2.9
25	56.1	197.3	141.1	236.2	193.7	13.6	0	21.9	0	1.9
30	54.4	240.4	143.7	230.5	233.4	85	0	92.7	5.3	0
35	42.5	243.9	242	238.9	229.1	59	0	91.5	0	1.8
40	97.7	194.3	274.4	204	209.1	173.3	5.2	106.7	40.7	2.3
45	170.8	236.9	182.8	128.6	212.9	181.8	5.2	10	11.7	3.9
50	199.1	203.1	171.5	177.7	183.2	48.5	11.2	3.8	50.2	8.3
55	234.7	105	98.6	153.8	180	35.4	0	0	0	40.3
60	140.4	108	152.3	71.2	99.2	30.9	0	0	0	2.4

## Sheet: Figure5d
	Baseline															Morphine 10 mg/kg															'1350 0.2 mg/kg															CP-55,940 0.2 mg/kg
WT	99.7723	94.7309	98.9592	100.423	106.115	123.748	94.8201	85.6719	96.5921	85.9191	105.782	87.5263	101.496	113.405	105.04	138.803	169.174	209.668	177.834	174.541											175.053	136.358	121.523	181.234	162.69	195.08	109.284	151.687	140.809	142.663						138.8	112.9	111.4	126.8
CB1R KO	81.743	114.822	109.233	121.956	72.2465	103.391	89.8621	91.7459	115.121	99.8801						186.205	193.839	225.055	193.021	200.382											106.345	98.767	101.721	166.196	107.501											91.6	95	97.6	75.4
[truncated: 1 more columns]

[truncated: 8 more sheets: Figure6a, Figure6b, Figure6c, Figure6d, Figure6e, Figure6f, Figure7a, Figure7b]
