# Supplementary material for: Virtual library docking for cannabinoid-1 receptor agonists with reduced side effects
Source: Nat Commun. 2025 Mar 6;16:2237. doi: 10.1038/s41467-025-57136-7 (PMC11882969; doi:10.1038/s41467-025-57136-7)
Supplement: Supplementary file 6 — Source Data [file 41467_2025_57136_MOESM6_ESM.zip › SourceData/SourceData_SI.xlsx]

## Sheet: FigureS2a
[Compound, nM]	CP-55,940			[Compound, nM]	'51486			[Compound, nM]	'0450			[Compound, nM]	'7800			[Compound, nM]	'7019
100000	0.000557103	0.000536481	0.000550964	100000	0.00124688	0.00104058	0.000974659	100000	0.000216216*	0.000205719*	0.000199442*	100000	0.00128866	0.00113122	0.00136986	100000	0.000771605	0.00174216	0.000681663
10000	0.000605327	0.000632511	0.000552486	10000	0.00156495	0.00153846	0.00168634	10000	0.00151515	0.00146199	0.00130208	10000	0.002	0.00234192	0.00180832	10000	0.00431035	0.005952381*	0.00357143
1000	0.000746826	0.000604595	0.000632111	1000	0.00253165	0.00208768	0.00215983	1000	0.00250627	0.00254453	0.00209644	1000	0.00238095	0.00212766	0.00238095	1000	0.0031746	0.00357143	0.0037594
100	0.000819672	0.000896057	0.000766284	100	0.00263158	0.00310559	0.002457	100	0.00242131	0.00200803	0.00253165	100	0.00221239	0.002457	0.00219298	100	0.0027933	0.0025	0.003861
10	0.00121212	0.00126904	0.000926784	10	0.00340136	0.00280112	0.00273973	10	0.00228833	0.0026455	0.00253807	10	0.00273224	0.0021978	0.00258398	10	0.00324675	0.002457	0.00290698
1	0.00144928	0.00169779	0.00133869	1	0.00301205	0.00254453	0.00240964	1	0.00253165	0.00233645	0.0021322	1	0.00257069	0.00212314	0.00189394	1	0.00328947	0.00492611	0.00340136
0.1	0.00165017	0.001251564*	0.0015528	0.1	0.00323625	0.00295858	0.003952569*	0.1	0.002849	0.004608295*	0.0023753	0.1	0.003460208*	0.00195312	0.00236407	0.1	0.00331126	0.00408163	0.00331126
0.01	0.00153374	0.00146199	0.001051525*	0.01	0.00308642	0.00285714	0.00258398	0.01	0.00331126	0.00280112	0.002457	0.01	0.0026738	0.00240964	0.00225225	0.01	0.00338983	0.0030303	0.00395257

## Sheet: FigS2b
Log{Compound, uM]	7800			7019			51486			0450
2	210000000	155600000	163000000	1480000*	177000000	144000000	2657372	4460546	3577303	93917555	151664189	85385693
1.49996	97300000	53900000	120000000	46500000	37100000	47300000	1081636	666504	646696	37596765	31006318	24739178
1	22000000	23800000	19200000	1540000	2950000	1930000	599581	807564	813072	2818066	935392	954008
0	1640000	1120000	1230000	2130000	1970000	1380000	759657	686584	965322	721249	1482870	678793
-0.500011	631259	1270000	2510000	1270000	1420000	400669	732851	712729	950123	759174	1269323	983915
-1	884292	807566	1180000	2530000	1820000	2230000	747604	1271629	624256	623247	1064137	868483
-1.5							774618	1013605	787428	703949	596678	546381
0.5							1020197	797976	985220	820738	723783	889231

## Sheet: FigureS2c
	MDH
	DMSO	'51486	'0450
Rep 1 mean	100	74.7583	124.427
Rep 2 mean	100.005	87.0115	98.8422
Rep 3 mean	99.995	96.3724	101.682
	AMPC
	DMSO	'51486	'0450
Rep 1 mean	100	133.645	142.819
Rep 2 mean	100.026	104.886	64.3814
Rep 3 mean	100.031	117.294	173.064

## Sheet: FigS2d
Log[7019], uM	AmpC	MDH
2	55.1	16.9
1.49996	27.6	13.7
1	0	0
0	0	0
-0.500011	0	0
-1	0	0

## Sheet: FigS2e
Log[7019], uM	AmpC	MDH
2	73.5	0
1.49996	32	0
1	10.8	0
0	6.4	0
-0.500011	4.8	0
-1	0	0

## Sheet: FigS3b
	'1350			'8690			'4042			CP-55,940
				3.67521	-6.86658	-4.68339
				4.78632	-3.9548	1.00358
										6.6586	1.80227	-0.10923
				24.7009	10.3868	21.5532
										4.43906	1.44181	0
	-0.744048	-7.48663	-3.29768				-1.07143	-10.4575	-6.89245
				61.3675	37.3751	54.6714
										1.33172	6.48816	4.11433
	-0.803571	-4.09982	-0.237671				2.82738	-3.53535	-2.76292
				68.7749	70.1434	84.8984
										15.0121	28.1153	24.249
	10.2232	5.65954	5.58526				19.9107	15.4189	24.0048
				96.5812	93.9591	94.8387
										52.0581	79.9863	64.5913
	48.7054	44.7118	50.1783				62.3512	56.7439	63.0125
				97.265	93.7419	95.7228
										82.9298	77.3429	97.4513
	85.9821	91.8301	85.5615				91.756	78.6988	67.855
				108.034	90.3955	113.931
										99.0315	88.208	96.3044
	99.5833	109.715	87.0469				92.4702	91.1468	95.098
										105.085	90.9028	103.058
	90.0893	95.7219	98.7077				84.6429	83.3333	94.1771
	93.4375	98.1283					92.7232	85.7695	97.9204

## Sheet: FigS3c
G-protein						Apo						FUB						1350						8690
36.2706	30.0934	32.2487	28.8823	32.2885	24.2147	23.7872	34.8113	34.3148	30.4016	29.8954	34.1558	100.725	100.983	100.099	103.208	97.7953	97.1894	83.1663	86.2553	85.2024	81.617	83.7026	83.2158	38.198	43.143	41.7234	41.9514	39.8163	42.5776
Gi2
G-protein						Apo						FUB						1350						8690
12.2609	31.7213	26.2595	25.6927	30.2242	19.5031	34.9986	42.6555	41.3808	41.1478	42.0987	43.4643	98.933	99.3172	100.642	101.735	100.511	98.862	96.8998	91.3876	87.4526	89.8295	89.8906	82.6279	16.9643	39.0749	37.2739	44.0104	47.8141	43.1917
Gi3
G-protein						Apo						FUB						1350						8690
31.798	33.3187	27.6091	29.9156	36.3391	27.2365	19.7164	34.0326	32.0667	48.4511	35.0456	36.9491	98.4729	99.2586	100.386	101.71	99.9413	100.231	81.2301	82.2228	81.0231	89.3188	82.6055	85.3572	40.931	39.8765	45.2237	46.1547	48.6065	44.9238
Goa
G-protein						Apo						FUB						1350						8690
55.8454	76.1865	59.4437	57.4586	63.4362	62.0346	44.0951	64.141	61.7698	65.1106	66.6861	58.2389	94.5882	101.149	98.4211	105.861	100.202	99.77	86.5272	96.4818	93.6031	96.9291	99.611	94.5957	61.5575	70.4664	69.7244	64.4739	72.6259	67.4132

## Sheet: FigS3d
Wavelength (nm)	Apo1			FUB			4042			1350			8690
410	3418.12	1975.7	3073.62	3125.69	2131.71	2998.97	10306.8	10165.3	11067.3	8295.11	7170.92	6948.75	12122.5	12322.2	12906.2
411	3483.18	3001.53	3486.55	3364.77	3455.54	3693.77	10459.2	9108.93	10335.2	7988.28	7825.95	7805.22	13573.3	12788.8	13240
412	3994.74	3566.27	3372.71	4515.34	2434.32	4253.19	10991.1	10027.7	10738.2	7882.95	8463.04	8309.54	11997.5	12960.6	14585.4
413	5829.6	3892.16	3968.37	4744.45	4273.73	2486.91	10876.9	10495.6	10314.1	9021.29	8356.94	7097.89	13041.1	11879.3	14037.9
414	2032.78	2599.97	2291.41	2737.78	2064.59	2989.23	7336.16	7933.66	7203.17	6695.51	5556.82	5349.11	12594.6	11636.7	14536.3
415	6303.86	4575.19	4172.8	3632.93	3173.87	3426.91	8916.96	9186.63	8901.83	9549.92	5458	7078.62	13555.7	13736.4	14571.1
416	5987.67	2625.53	3396.88	1538.62	519.25	3691.53	7354.29	7437.07	7790.61	4524.74	5390.35	5332.82	11233.7	12477.6	12555.4
417	9095.85	6458.75	7863.95	3895.05	1947.94	5106.75	10695.4	10675.2	8036.65	6581.15	9397.75	8230.45	15164.6	15301.2	13463.8
418	9901.6	5970.7	8048	3751.9	2543.8	5561	11311.5	10097.7	11056.4	9046.2	5686.3	6246.6	15917.3	14243.9	16962.4
419	9032.3	8938.7	9464.6	5146.6	4396.5	2792.3	11929	9516.5	8179	7204.7	6755.4	9102.1	13327.9	15754.2	15546.6
420	14086.7	13058.4	12239.5	7028.4	7905.4	8022.8	14682.1	13632	11101.6	9619.4	8667.8	8426.1	18472.9	17828.7	20234.7
421	14442.6	12503.3	14601.7	10164.5	11469.9	10333	17306.4	15876	17404.7	17242.4	16100.2	11068.7	22594.5	24692	22301.5
422	19824.6	18986.1	20260.7	12680.1	15352.8	15401.5	19993.8	21552.1	20291.1	17914	13254.2	21039.8	25100.3	24992.3	27296.2
423	19785.6	18602	16354.7	14391.9	18923.6	15942.1	23074.5	22715	22711.1	22565.5	16016.7	17246.7	26737.1	28697.2	32093.2
424	22642.7	23040.5	23201.8	16534.6	16905	19418	26340.3	25815.7	28073.5	26621.3	23739.8	22621.1	33018.7	35906.2	33132.6
425	29118.7	26698.2	29498.8	22372.7	23694.7	24753.2	32933.2	31422.8	34419.1	29721.2	30560.5	33943.3	44258.9	39884.9	42750.6
426	33635.5	33412.5	29473.1	24893.7	25643.7	23011.6	38463.9	38003.8	36496	33728.4	31805.6	33358	44027.3	44316.2	43239
427	37433.6	36690.5	38551.7	29976	28398.7	28548.1	43237.7	40584.6	41259.3	35886	35250.1	38432.4	46145.3	48076.3	50222.5
428	40415.7	42572.7	43059.9	31556.6	32802.1	33179.9	44368.8	42121.6	45353.3	40619.5	40046.2	38804.6	50906	54589.4	56037.2
429	46888.5	48748.2	45235.9	35115.1	33687.6	34986.1	51367.1	49147	48756.3	44601.8	43430.9	44218.1	59561.7	58937.9	60054.8
430	53207.2	53305	54014	38655.1	37342.8	40135.1	54356.8	53818.4	53993.5	46930.6	47630.1	47778.1	61794.8	64757	64388
431	55856.4	59213.5	59319.5	41935.7	42795.7	43152.3	58310.8	58991.7	58119.3	52978.5	50623.2	54061.8	69327.8	65788.4	70914.2
432	65646.4	67922.3	66030.1	46417.7	46900	47528	66048.3	66560.8	65161.9	58481.2	56427.4	58629.9	76598.5	76162.1	77882.5
433	72278.5	72655.5	73575.5	53348.8	49073.3	52348.2	70914.4	70388.1	70339.7	64429.1	64550.5	62695.6	83884.7	80488.7	83096.9
434	78944.9	81293.6	78275.2	56338.5	57532.9	55141.1	76780.2	77598.9	76755.9	68252.9	68280.2	68986.2	88153.4	87550.1	88570.4
435	89321.9	90447.2	89557.8	64230	63250.8	63244.7	83896.8	82271	80972.9	75602.4	74370.3	76643.8	94707.6	96204.8	96378.5
436	96371.5	100126	98960.8	68883.5	69310.8	70119	89822.4	91644.5	90199.1	83405.7	80375.4	83236.6	105343	103982	102849
437	101835	109183	105842	73550.9	74328.4	76121.9	98437.5	98435.4	95600.8	90585.7	87956.4	88857.9	111427	109880	109540
438	114512	116132	115070	80952	83097.8	81138.9	105868	106297	103972	99606	97257.3	98148.4	118537	117181	119689
439	125355	126361	124338	88775.7	88980.1	88383.6	115483	116311	114072	105883	104120	104894	127439	128317	127561
440	135370	134024	133941	97057.8	97138.6	94791.7	125718	124590	119918	114624	111121	117281	136772	137296	137914
441	145485	149816	144866	102763	103688	103473	129678	130802	131543	122074	119403	121905	143861	145536	144745
442	156536	157707	154738	110876	112740	113846	140802	141523	139269	132241	131083	131098	153290	153271	154127
443	164916	170510	164397	119538	118556	120527	149287	149057	147297	138223	140190	141863	164952	163221	164835
444	175464	176029	173573	125772	128635	126368	158474	159210	156665	148850	146971	148718	173684	171675	173567
445	182864	187285	181188	137230	134430	134567	162866	166652	163764	154336	151636	154076	180726	178475	181717
446	192652	196156	193641	144865	141192	140457	172229	174218	171432	160543	161180	162394	188566	187421	184781
447	202887	206548	200944	149875	152006	149201	180573	180859	182670	171052	173100	173920	195922	196276	193358
448	209050	215088	206978	158260	158433	154378	191223	189402	186345	177503	175079	180820	204846	205919	202072
449	220303	221268	217237	164616	164754	162572	194816	195261	194507	185654	182364	183763	211180	210179	211179
450	227573	232200	228304	172523	170367	169839	206008	202062	201769	190849	187798	189695	219452	217452	217452
451	233974	234193	233225	177081	176553	175251	211174	210312	208174	195963	196812	199643	226174	223174	221174
452	241002	245986	242563	181840	182733	182070	214996	215996	211996	206693	198238	203676	229996	230996	227996
453	246121	251206	246441	186441	188925	187218	222441	222441	220441	209441	205441	208165	233441	233441	236441
454	249038	255203	248933	192994	191107	189414	225994	228994	221994	213994	213994	211994	239994	237994	235994
455	253496	262912	253782	199425	199425	197535	228425	233425	225425	217425	218425	219425	242425	243425	240425
456	260400	262893	260566	200973	203224	198772	232973	234973	233973	222973	221973	224973	246973	245973	244973
457	261325	267516	262921	206899	204899	206904	235899	236899	233899	224899	222899	227899	249899	245899	247899
458	260903	267979	264369	209425	211425	208358	238425	240425	235425	226425	226425	227425	252425	254425	249425
459	263964	271062	266341	208477	212590	208949	241477	240477	239477	231477	225477	228477	255477	253477	254477
460	263844	270169	263423	213247	209094	212150	241247	246247	238247	228247	226247	228247	256247	253247	250247
461	263795	272099	264552	213902	214060	214163	238902	239902	235902	230986	225902	230098	255902	249902	253902
462	263436	269988	265808	212217	215747	212886	240850	242850	234850	231207	227850	230350	251850	247850	247850
463	260801	269607	264457	214978	210605	214202	238956	238611	237956	231053	229708	230675	251956	248956	249956
464	261024	268710	260632	213650	214404	211434	240668	241453	237803	231684	227206	229312	254803	249803	247803
465	259806	268955	265138	215023	215711	213413	238920	239130	231761	228038	224863	226655	249599	248599	249599
466	260483	269914	263874	213556	213148	210215	235622	240596	236080	231889	225676	229225	249230	246230	247230
467	257463	268328	259523	214823	212819	214940	236836	235236	231849	229728	223980	229703	252157	247588	245588
468	258931	263980	257492	212008	215137	212826	232913	237103	235775	225604	223734	227321	251547	245437	246225
469	257904	263368	260215	213007	210724	211399	235975	238287	231573	224208	221818	225288	247260	246370	243560
470	259395	258634	255184	210129	209884	211365	230459	234224	229925	223821	222903	222723	241716	243643	241050
471	250887	256959	253150	211892	211027	209903	233622	231050	227431	222582	220210	221074	239934	241974	239966
472	249783	254072	253097	208410	211305	210193	227886	230405	227714	220212	218708	221968	240002	236965	236748
473	250768	251078	251970	207854	209010	205677	230740	228048	225258	216805	216924	219636	232212	234577	235603
474	244067	251941	246043	207239	204115	205064	224700	226190	218248	220067	214274	214809	233087	233437	233828
475	241599	252079	242043	203350	203050	204131	222852	223782	221763	218638	208586	218354	234762	231157	229900
476	241906	243621	242251	201826	203085	203088	219056	221038	220470	211962	209508	210929	230482	230040	226707
477	240986	243902	238025	202482	200742	198400	220814	219204	216921	212588	208882	211934	227697	227559	226484
478	234449	245247	235128	198223	199536	195283	218142	216964	214904	206048	207761	209435	229416	223300	223200
479	231915	236180	230358	195034	195224	198467	213524	213783	211781	204744	203248	206733	223809	220963	220112
480	231160	240556	229474	195920	196338	192899	211422	210207	209974	202388	202764	205394	218508	219562	218071
481	229424	232513	226532	191056	192501	191157	209857	209310	204320	200047	196175	199084	216143	213017	214990
482	223606	229992	226391	194219	191111	188965	203192	204318	204148	199310	194773	199468	213353	212726	210353
483	220358	225769	219674	188320	185579	189905	200803	203914	200997	198577	190751	197048	211673	209704	208421
484	217716	221909	215456	185709	185771	184838	199656	201200	197694	193515	189662	191636	207512	205897	206265
485	212417	221207	215040	180819	184567	182509	198281	198700	194399	189660	185552	191033	204615	203704	201055
486	210213	214162	212023	182395	178092	179631	194162	191557	194623	186413	188544	190572	199622	199263	199762
487	206977	210054	208009	175161	175701	176302	189551	189842	188661	182464	181623	184358	195771	193858	194585
488	200824	206904	200063	174218	171840	168816	186748	185603	184718	180974	178800	180178	195282	193378	193160
489	197684	204228	199226	168951	173536	171013	184033	183098	182204	178573	174433	174470	192245	190556	188826
490	195204	201041	193835	169497	169467	169065	182619	180871	177417	176302	168647	173419	187844	184026	182803
491	192096	195890	192670	163164	164611	165160	175110	174130	174971	171894	167872	171975	184312	181272	179647
492	184817	189713	189877	162047	162921	159290	170360	171577	170212	167637	164992	164288	178353	178745	173799
493	185592	189353	184014	159245	156106	156568	167113	166575	168179	165257	162486	163223	174069	175322	172106
494	180507	183198	181899	153855	155723	151585	166782	166674	165572	161319	158110	159980	171264	168950	170322
495	178088	177861	176954	152202	153280	151614	163193	163169	161572	158331	153885	158064	168377	168671	166892
496	170514	176574	174765	152966	147439	146633	161906	159707	158183	151645	152194	155711	163522	164734	159862
497	165825	170884	166986	145644	144398	143585	157451	155628	151350	150704	149752	146048	159844	161589	157472
498	162417	166847	163941	142255	140804	141197	152451	152160	149881	147366	145216	149245	158627	153666	154179
499	157205	161692	159471	139740	141226	138802	146381	149031	144063	143063	140291	142686	154433	149742	148340
500	154850	157736	155451	137661	136358	136592	143462	143734	139979	139131	137998	137785	151325	146395	143145
501	151274	154485	150278	133021	132364	130279	136696	139606	138405	137172	131705	134672	143546	142232	144116
502	147205	148818	146405	129306	130407	128905	134765	136117	134447	131324	133304	134422	142208	140550	137281
503	141584	145864	143157	129466	125825	124824	131730	133243	129803	127525	127994	128455	135512	133598	131817
504	139605	141217	140332	121482	123678	120951	130126	131814	127388	124242	123866	129409	133342	133642	132087
505	133916	136708	135271	117830	119919	119726	127260	126717	125398	122658	119983	122150	129852	130353	127815
506	131355	134239	128909	117199	115960	114646	122430	122643	120588	117161	114640	119297	126380	125621	124441
507	127789	128738	127558	113372	114364	112901	116370	118851	116323	116459	114840	113577	121089	120959	120401
508	122533	126150	124043	110568	109837	108955	114885	115558	114265	110222	109059	112269	119289	117356	117844
509	117265	122350	120123	105805	104792	104559	111358	109252	110918	111949	105352	105992	115993	113741	114616
510	114821	119540	116174	103677	103547	102627	106708	108401	106403	103838	101898	105173	109307	108049	110252

## Sheet: FigS4a
log[drug], M	'1090			'4042			'4051			'6425			'8079			'12565			'31604			'51486			'60154			'8690			'7019			'5424			'7800			'5463			'10010			'6439			'6448
-3.643							2.83898	5.59534											8.40307	4.74198		5.35308	8.4728	6.11925							14.0395	10.3537	12.7126	6.05932	3.17816		10.4237	31.3638	29.0535										-1.22184
-4.35655							15.1412	13.9958											0.627615	2.92887		7.36522	2.19665	0.348675							11.9492	13.8721	12.5783	2.06215	1.01462		33.4463	9.66876	4.93719										3.62734
-4.64345	-6.64353	0.286738	-6.30161							6.27306	0.584256		-2.39899	-1.66521	-1.25621	2.42926	4.87455	-0.391134							-1.59272	0.420008	-4.96373	3.67521	-6.86658	-4.68339										8.3061	12.3284		7.80294	10.9966	9.14948	0.868984	-3.43249
-4.99337
-5.07							53.8983	57.162											18.0962	17.1548		21.0991	15.6904	16.8933							46.5819	49.8809	53.387	7.9661	13.7869		28.6441	35.1835	32.9974										12.0275
-5.35666	-3.88366	12.7121	-1.82529							32.2417	20.695		-4.20875	-3.47648	-4.60123	12.4933	17.0609	14.0156							0.682594	-1.43184	-5.04009	4.78632	-3.9548	1.00358										34.0686	36.021		33.5781	36.9129	34.7365	5.88235	5.41571
-5.63019
-5.643
-5.783							81.1441	93.0618											54.8117	45.4324		52.9233	50.4184	37.5523							89.8305	82.4446	90.6893	52.0904	54.6404		65.4237	64.1301	55.9597										52.8446
-6.06987	10.4859	19.5341	7.25771							72.5707	63.9914		-1.89394	0.35057	-0.116857	39.1618	46.141	44.0678							11.4145	7.10195	4.08553	24.7009	10.3868	21.5532										56.6993	67.4847		74.2044	67.5544	70.8333	26.0361	41.762
-6.26701
-6.357
-6.496							88.0508	103.044											85.5997	84.9024		81.1314	84.728	72.9079							105.085	92.9907	91.4056	92.4859	84.0048		99.1808	92.7484	90.0088										80.6415
-6.643				-1.07143	-10.4575	-6.89245
-6.78308	35.9445	61.4695	46.1973							96.8173	90.5289		15.8249	12.4744	15.9509	67.4052	76.8459	79.8566							36.5757	36.1397	27.7969	61.3675	37.3751	54.6714										74.9455	89.3661		101.346	98.9977	101.26	68.6497	81.1976
-6.90384
-7.07
-7.21							101.102	99.1047											107.479	96.4086		91.0402	102.441	95.6067							98.1356	103.28	99.3733	99.6328	102.656		109.096	99.3733	111.043										82.7797
-7.357				2.82738	-3.53535	-2.76292
-7.49629	55.0653	90.1314	92.3077							111.439	100.308		53.6195	46.0415	48.028	78.6439	96.9892	90.8735							83.959	78.1214	63.5357	68.7749	70.1434	84.8984										109.559	97.0786		93.982	99.8568	104.467	90.9314	99.5042
-7.54066
-7.783
-7.923							109.915	97.6276											106.241	102.144		92.6538	100.244	104.603							89.0395	99.5785	100.597	102.514	101.224		105.847	88.1826	105.215										92.9553
-8.07				19.9107	15.4189	24.0048
-8.17748
-8.2095	73.2771	100.048	101.608							114.729	103.905		104.545	72.305	84.0929	89.3753	93.4767	106.041							106.371	106.186	103.016	96.5812	93.9591	94.8387										97.9575	89.8627		98.8372	99.5704	103.465	93.984	106.102
-8.496
-8.636							99.8305	101.97											100.488	94.5607		97.1716		91.2657							97.4011	107.312	98.9257		99.7613		93.4322	101.298	96.7572										115.979
-8.783				62.3512	56.7439	63.0125
-8.8143
-8.92272	67.6996	116.201	109.778							103.967	97.6937		101.768	88.7818	92.5504	96.0224	107.001	115.515							113.993	102.405	99.8473	97.265	93.7419	95.7228										86.9281	87.1166		101.714	100.215	98.5968	96.2233	107.38
-9.21
-9.496				91.756	78.6988	67.855
-9.63593	71.1783	101.039	110.235							103.075	90.9902		105.051	99.6786	94.0403	101.637	104.827	89.4394							110.466	95.4945	102.176	108.034	90.3955	113.931										101.593	100		98.0008	99.957	97.0504	97.393	107.38
-9.923
-10.21				92.4702	91.1468	95.098
-10.636
-10.923
-11.636
-11.923				84.6429	83.3333	94.1771
-13.636				92.7232	85.7695	97.9204
-5.643
-6.357
-7.07
-7.783
-8.496
-9.21
-9.923
-10.636
-4.64345
-5.35666
-6.06987
-6.78308
-7.4963
-8.20951
-8.92272
-9.63592
-6.64345
-7.35666
-8.06987
-8.78308
-9.49629
-10.2095
-10.9227
-11.6359
[truncated: 10 more columns]

## Sheet: FigS4b
Log{compound], M	'8690					Log{compound], M	CP-55940											Log{compound], M	'4042					Log{compound], M	'1090					Log{compound], M	'4388
-5	16.3299	18.1755	44.8763	66.1307	61.32	-5	-1.19032	4.59337	15.5291	8.65982	9.52596	11.8629	10.2795	17.8905	8.45266	3.47143	7.98735	-5	6.12677	28.9707	21.6566	24.6293	22.0468	-5	65.9155	55.7287	89.7758			-5	65.9155	92.7065	98.9152
-6	29.2377	27.223	74.8978	74.7865	73.3523	-6	-0.476252	11.2707	23.3673	15.4915	16.9782	23.4012	12.2643	23.2378	20.6167	11.1778	14.9001	-6	1.12062	27.1457	24.5244	31.3612	17.8468	-6	63.0272	57.6002	92.8533			-6	63.0272	94.6835	107.834
-7	59.0312	93.799	90.165	77.7831	93.2472	-7	4.23055	13.3375	33.0972	17.5916	21.4818	27.999	16.5156	27.0924	19.0503	13.8929	16.747	-7	5.90383	32.9621	34.2274	27.6334	23.5328	-7	81.106	62.3833	100.719			-7	81.106	90.2608	99.4445
-8	70.3	102.188	94.0502	92.6925	93.301	-8	22.9009	32.0308	48.7835	50.3541	49.0017	55.4952	39.7723	55.0768	41.693	31.3419	37.7579	-8	21.6181	37.1772	48.3408	47.2961	42.414	-8	99.019	67.5666	109.242			-8	99.019	85.3408	97.9036
-9	66.8086	80.6328	108.692	93.3762	97.4768	-9	82.8304	83.4734	105.16	86.8299	87.8746	89.8786	86.1448	86.7559	82.4686	86.0927	80.7324	-9	68.4062	65.3507	94.2781	95.7576	81.2725	-9	99.7827	57.4419	92.5929			-9	99.7827	87.9327	102.252
-10	74.388	80.6297	101.772	94.8777	98.2671	-10	96.2492	95.1764	98.8893	89.1046	98.3218	92.2065	97.7015	92.9797	87.9736	98.374	101.739	-10	95.1757	82.1061	99.7693	107.518	96.3744	-10	103.566	64.121	103.576			-10	103.566	92.1056	101.959
-11	78.5522	91.4875	95.1199	104.485	91.5281	-11	105.313	97.0616	99.6088	95.6795	93.235	99.5486	99.3076	102.511	90.8761	101.955	102.836	-11	89.3779	93.9302	109.207	89.7889	98.0547	-11	97.976	68.3926	110.6			-11	97.976	97.8858	96.9043
-12	81.8387	98.0443	102.062	93.3716	104.944	-12	94.7013	98.9243	96.7443	101.311	98.4751	99.0308	102.916	96.1496	108.139	94.6053	108.665	-12	99.8056	89.3146	102.051	112.682	99.9231	-12	98.8701	55.7082	89.7421			-12	98.8701	94.3021	100.386

[truncated: 34 more sheets: FigS4c, FigS4d, FigS4e, FigS4f, FigS5a, FigS5b, FigS5c, FigS5d, Fig5e, FigS5f, FigS5g, FigS5h, FigS5i, FigS6a, FigS7a, FigS7b, FigS7c, FigS7d, FigS7e, FigS7f …]
